# Supplementary material for: Evolutionary selection of biofilm-mediated extended phenotypes in Yersinia pestis in response to a fluctuating environment
Source: Nat Commun. 2020 Jan 15;11:281. doi: 10.1038/s41467-019-14099-w (PMC6962365; doi:10.1038/s41467-019-14099-w)
Supplement: Supplementary file 5 — Supplementary Data 1 [file 41467_2019_14099_MOESM5_ESM.xlsx]

## Sheet: Temperature
Month/Year	Temperature (°C)
1953-01-01	-17.29
1953-02-01	-10.3179
1953-03-01	1.77419
1953-04-01	10.9267
1953-05-01	19.469
1953-06-01	23.06
1953-07-01	25.0516
1953-08-01	21.3194
1953-09-01	18.7133
1953-10-01	6.67097
1953-11-01	-5.67333
1953-12-01	-12.729
1954-01-01	-17.2839
1954-02-01	-15.475
1954-03-01	-4.18387
1954-04-01	11.3633
1954-05-01	15.4484
1954-06-01	21.2267
1954-07-01	23.7516
1954-08-01	24.7452
1954-09-01	17.96
1954-10-01	7.86452
1954-11-01	-3.06667
1954-12-01	-18.7161
1955-01-01	-22.9419
1955-02-01	-15.8179
1955-03-01	-3.61935
1955-04-01	8.35333
1955-05-01	20.071
1955-06-01	26.0233
1955-07-01	25.4323
1955-08-01	25.1387
1955-09-01	17.1333
1955-10-01	7.56452
1955-11-01	-0.873333
1955-12-01	-7.93871
1956-01-01	-23.1
1956-02-01	-14.5069
1956-03-01	-2.3871
1956-04-01	12.6633
1956-05-01	19.171
1956-06-01	21.8233
1956-07-01	27.6
1956-08-01	23.2194
1956-09-01	17.3367
1956-10-01	8.19677
1956-11-01	0.54
1956-12-01	-10.1161
1957-01-01	-16.5484
1957-02-01	-12.7429
1957-03-01	1.09355
1957-04-01	9.08
1957-05-01	17.1161
1957-06-01	25.89
1957-07-01	25.0839
1957-08-01	23.3871
1957-09-01	18.6867
1957-10-01	8.80645
1957-11-01	-0.976667
1957-12-01	-6.33548
1958-01-01	-14.7774
1958-02-01	-8.94286
1958-03-01	1.95161
1958-04-01	10.7767
1958-05-01	16.7097
1958-06-01	20.8767
1958-07-01	24.6903
1958-08-01	23.2581
1958-09-01	16.54
1958-10-01	7.92258
1958-11-01	-0.83
1958-12-01	-6.12903
1959-01-01	-15.7903
1959-02-01	-10.7857
1959-03-01	-1.85484
1959-04-01	13.3133
1959-05-01	16.2903
1959-06-01	23.62
1959-07-01	24.1065
1959-08-01	23.6355
1959-09-01	21.3533
1959-10-01	9.01613
1959-11-01	-3.74667
1959-12-01	-16.0742
1960-01-01	-17.3968
1960-02-01	-10.3448
1960-03-01	-3.8129
1960-04-01	9.82667
1960-05-01	15.1871
1960-06-01	22.28
1960-07-01	23.7677
1960-08-01	22.9097
1960-09-01	17.6933
1960-10-01	7.1871
1960-11-01	-4.33333
1960-12-01	-9.84194
1961-01-01	-15.8548
1961-02-01	-10.4
1961-03-01	3.19032
1961-04-01	15.1
1961-05-01	19.9806
1961-06-01	22.3333
1961-07-01	24.1032
1961-08-01	22.7387
1961-09-01	18.0233
1961-10-01	5.60645
1961-11-01	-0.453333
1961-12-01	-9.11935
1962-01-01	-18.5419
1962-02-01	-12.4321
1962-03-01	3.86774
1962-04-01	11.8833
1962-05-01	21.1
1962-06-01	23.69
1962-07-01	26.1742
1962-08-01	24.7484
1962-09-01	18.7933
1962-10-01	9.2871
1962-11-01	-1.85667
1962-12-01	-11.0742
1963-01-01	-12.371
1963-02-01	-4.23571
1963-03-01	6.63548
1963-04-01	8.47
1963-05-01	19.0613
1963-06-01	24.03
1963-07-01	25.1355
1963-08-01	23.1839
1963-09-01	16.0967
1963-10-01	9.67097
1963-11-01	2.09333
1963-12-01	-8.08065
1964-01-01	-16.6581
1964-02-01	-19.1345
1964-03-01	-0.106452
1964-04-01	10.68
1964-05-01	18.6226
1964-06-01	23.1633
1964-07-01	24.3613
1964-08-01	23.6581
1964-09-01	17.24
1964-10-01	6.44839
1964-11-01	-0.2
1964-12-01	-9.99677
1965-01-01	-13.5742
1965-02-01	-11.3464
1965-03-01	1.63226
1965-04-01	13.19
1965-05-01	20.3806
1965-06-01	23.32
1965-07-01	27.2323
1965-08-01	24.0516
1965-09-01	18
1965-10-01	8.85806
1965-11-01	-0.17
1965-12-01	-14.0935
1966-01-01	-15.2323
1966-02-01	-9.14643
1966-03-01	2.86129
1966-04-01	10.1367
1966-05-01	16.5548
1966-06-01	24.4767
1966-07-01	25.4161
1966-08-01	24.9226
1966-09-01	20.44
1966-10-01	7.66774
1966-11-01	-3.52
1966-12-01	-13.7161
1967-01-01	-20.0129
1967-02-01	-14.6714
1967-03-01	1.24516
1967-04-01	13.1067
1967-05-01	21.7032
1967-06-01	23.8967
1967-07-01	24.5129
1967-08-01	22.0032
1967-09-01	15.9833
1967-10-01	10.0871
1967-11-01	-4.44
1967-12-01	-13.2548
1968-01-01	-13.5452
1968-02-01	-12.4862
1968-03-01	3.14194
1968-04-01	8.99
1968-05-01	21.2774
1968-06-01	23.8167
1968-07-01	25.1742
1968-08-01	23.2258
1968-09-01	14.4567
1968-10-01	8.25161
1968-11-01	-2.42
1968-12-01	-10.7387
1969-01-01	-20.8333
1969-02-01	-19.5429
1969-03-01	-2.28387
1969-04-01	11.1867
1969-05-01	17.9552
1969-06-01	23.1037
1969-07-01	25.1161
1969-08-01	21.8742
1969-09-01	16.2333
1969-10-01	8.69032
1969-11-01	-0.916667
1969-12-01	-10.3129
1970-01-01	-15.5839
1970-02-01	-8.10714
1970-03-01	-0.977419
1970-04-01	11.6833
1970-05-01	17.8161
1970-06-01	22.6867
1970-07-01	24.3129
1970-08-01	23.3097
1970-09-01	17.63
1970-10-01	7.70323
1970-11-01	-2.46333
1970-12-01	-13.4677
1971-01-01	-16.2677
1971-02-01	-11.7714
1971-03-01	-3.45806
1971-04-01	11.2267
1971-05-01	18.229
1971-06-01	24.0667
1971-07-01	24.4258
1971-08-01	23.4968
1971-09-01	17.86
1971-10-01	9.41935
1971-11-01	1.11
1971-12-01	-5.48065
1972-01-01	-15.7129
1972-02-01	-18.2931
1972-03-01	-0.690323
1972-04-01	11.8433
1972-05-01	20.2677
1972-06-01	22.8367
1972-07-01	22.9387
1972-08-01	22.5677
1972-09-01	15.4367
1972-10-01	7.13871
1972-11-01	0.47
1972-12-01	-8.34516
1973-01-01	-11.6129
1973-02-01	-8.96786
1973-03-01	1.47742
1973-04-01	13.2267
1973-05-01	17.1161
1973-06-01	23.3333
1973-07-01	25.5032
1973-08-01	23.7452
1973-09-01	17.1133
1973-10-01	6.72581
1973-11-01	0.816667
1973-12-01	-8.73548
1974-01-01	-15.2516
1974-02-01	-16.525
1974-03-01	0.1
1974-04-01	14.2667
1974-05-01	21.2968
1974-06-01	24.0033
1974-07-01	27.0419
1974-08-01	23.5097
1974-09-01	16.6667
1974-10-01	6.86452
1974-11-01	0.116667
1974-12-01	-19.6742
1975-01-01	-13.7258
1975-02-01	-10.2607
1975-03-01	3.72581
1975-04-01	11.99
1975-05-01	16.5323
1975-06-01	22.7733
1975-07-01	25.8871
1975-08-01	23.7129
1975-09-01	18.3967
1975-10-01	8.43226
1975-11-01	-4.88667
1975-12-01	-15.9903
1976-01-01	-15.5774
1976-02-01	-8.96207
1976-03-01	-1.68387
1976-04-01	10.7967
1976-05-01	20.771
1976-06-01	23.65
1976-07-01	24.9161
1976-08-01	23.9484
1976-09-01	17.0567
1976-10-01	7.61613
1976-11-01	-6.26667
1976-12-01	-14.929
1977-01-01	-19.1935
1977-02-01	-15.4821
1977-03-01	-1.54839
1977-04-01	12.24
1977-05-01	19.7452
1977-06-01	26.71
1977-07-01	24.5
1977-08-01	24.2161
1977-09-01	18.9333
1977-10-01	9.33226
1977-11-01	2.06
1977-12-01	-9.14194
1978-01-01	-19.829
1978-02-01	-14.8143
1978-03-01	1.79032
1978-04-01	14.0533
1978-05-01	18.8161
1978-06-01	24.3233
1978-07-01	26.6161
1978-08-01	22.1452
1978-09-01	19.3433
1978-10-01	7.5871
1978-11-01	0.273333
1978-12-01	-6.34839
1979-01-01	-14.5774
1979-02-01	-8.71429
1979-03-01	-0.864516
1979-04-01	8.74333
1979-05-01	16.9355
1979-06-01	22.83
1979-07-01	25.4677
1979-08-01	24.2258
1979-09-01	17.5633
1979-10-01	10.6903
1979-11-01	-5.10333
1979-12-01	-8.9871
1980-01-01	-16.6613
1980-02-01	-10.7034
1980-03-01	-2.56129
1980-04-01	11.8233
1980-05-01	20.5355
1980-06-01	22.8467
1980-07-01	26.1419
1980-08-01	24.1581
1980-09-01	18.13
1980-10-01	9.98387
1980-11-01	3
1980-12-01	-9.08065
1981-01-01	-16.8581
1981-02-01	-13.5321
1981-03-01	2.96129
1981-04-01	13.09
1981-05-01	19.5226
1981-06-01	24.7667
1981-07-01	25.5774
1981-08-01	24.171
1981-09-01	17.88
1981-10-01	7.22581
1981-11-01	-1.86667
1981-12-01	-12.1484
1982-01-01	-10.2129
1982-02-01	-6.28929
1982-03-01	1.45484
1982-04-01	13.3833
1982-05-01	20.5129
1982-06-01	24.5167
1982-07-01	25.5613
1982-08-01	23.6935
1982-09-01	17.7767
1982-10-01	10.4935
1982-11-01	-0.403333
1982-12-01	-11.7387
1983-01-01	-11.571
1983-02-01	-6.13929
1983-03-01	4.94194
1983-04-01	13.0467
1983-05-01	17.8419
1983-06-01	23.1067
1983-07-01	25.5065
1983-08-01	25.0258
1983-09-01	16.7967
1983-10-01	9.45806
1983-11-01	0.973333
1983-12-01	-7.20323
1984-01-01	-16.2097
1984-02-01	-13.7069
1984-03-01	1.94516
1984-04-01	9.21
1984-05-01	19.4645
1984-06-01	23.4867
1984-07-01	24.7065
1984-08-01	24.8419
1984-09-01	17.3167
1984-10-01	7.87097
1984-11-01	-0.316667
1984-12-01	-20.3484
1985-01-01	-17.2452
1985-02-01	-9.825
1985-03-01	-3.90645
1985-04-01	12.28
1985-05-01	17.9387
1985-06-01	23.3433
1985-07-01	26.0677
1985-08-01	23.5097
1985-09-01	17.0333
1985-10-01	7.84194
1985-11-01	-1.55667
1985-12-01	-10.9
1986-01-01	-17.0065
1986-02-01	-14.1143
1986-03-01	0.690323
1986-04-01	10.8167
1986-05-01	19.7
1986-06-01	22.5633
1986-07-01	26.0903
1986-08-01	22.9387
1986-09-01	18.2567
1986-10-01	7.57742
1986-11-01	-2.17667
1986-12-01	-12.8452
1987-01-01	-13.4935
1987-02-01	-7.83214
1987-03-01	-2.18065
1987-04-01	11.2833
1987-05-01	19.4161
1987-06-01	21.2333
1987-07-01	26.8097
1987-08-01	24.8613
1987-09-01	17.54
1987-10-01	5.53548
1987-11-01	-4.32667
1987-12-01	-9.07742
1988-01-01	-13.3355
1988-02-01	-17.9586
1988-03-01	-3.74516
1988-04-01	11.65
1988-05-01	16.5903
1988-06-01	24.0267
1988-07-01	24.8161
1988-08-01	23.0903
1988-09-01	19.12
1988-10-01	8.21613
1988-11-01	1.24333
1988-12-01	-5.63548
1989-01-01	-15.171
1989-02-01	-13.9607
1989-03-01	-1.04516
1989-04-01	10.2
1989-05-01	19.5677
1989-06-01	23.23
1989-07-01	25.2871
1989-08-01	23.3194
1989-09-01	17.1433
1989-10-01	9.73871
1989-11-01	-1.06
1989-12-01	-0.622581
1990-01-01	-10.5935
1990-02-01	-9.54643
1990-03-01	2.37097
1990-04-01	11.8367
1990-05-01	19.5871
1990-06-01	25.45
1990-07-01	24.7516
1990-08-01	22.9742
1990-09-01	18.28
1990-10-01	8.86774
1990-11-01	-0.466667
1990-12-01	-7.2129
1991-01-01	-13.8097
1991-02-01	-12.7607
1991-03-01	-0.454839
1991-04-01	13.5267
1991-05-01	20.3968
1991-06-01	24.3533
1991-07-01	25.8452
1991-08-01	23.1355
1991-09-01	18.5267
1991-10-01	10.4774
1991-11-01	-1.32
1991-12-01	-8.19032
1992-01-01	-14.3645
1992-02-01	-10.1897
1992-03-01	1.23226
1992-04-01	13.9467
1992-05-01	18.3065
1992-06-01	23.27
1992-07-01	25.171
1992-08-01	21.4226
1992-09-01	13.95
1992-10-01	6.83871
1992-11-01	-2.75333
1992-12-01	-7.73548
1993-01-01	-16.3032
1993-02-01	-5.28929
1993-03-01	2.13871
1993-04-01	11.0567
1993-05-01	16.5258
1993-06-01	23.8267
1993-07-01	24.5
1993-08-01	21.9903
1993-09-01	16.1967
1993-10-01	8.02581
1993-11-01	-4.92333
1993-12-01	-16.0065
1994-01-01	-16.9484
1994-02-01	-12.5071
1994-03-01	-2.05806
1994-04-01	10.71
1994-05-01	19.5097
1994-06-01	24.4433
1994-07-01	25.2839
1994-08-01	23.3839
1994-09-01	15.43
1994-10-01	7.56774
1994-11-01	4.61667
1994-12-01	-8.4129
1995-01-01	-18.2968
1995-02-01	-9.53571
1995-03-01	1.19677
1995-04-01	13.7833
1995-05-01	18.7516
1995-06-01	24.52
1995-07-01	25.3516
1995-08-01	23.5742
1995-09-01	18.53
1995-10-01	8.77097
1995-11-01	0.11
1995-12-01	-10.8806
1996-01-01	-16.3419
1996-02-01	-12.2724
1996-03-01	0.241935
1996-04-01	9.93333
1996-05-01	19.4839
1996-06-01	24.55
1996-07-01	26.3871
1996-08-01	22.6903
1996-09-01	17.87
1996-10-01	8.52258
1996-11-01	-1.14333
1996-12-01	-10.3323
1997-01-01	-11.529
1997-02-01	-10.0464
1997-03-01	5.39355
1997-04-01	17.55
1997-05-01	21.7935
1997-06-01	24.9033
1997-07-01	26.0742
1997-08-01	23.6161
1997-09-01	18.8567
1997-10-01	11.7774
1997-11-01	-4.2
1997-12-01	-12.6677
1998-01-01	-17.2
1998-02-01	-6.32857
1998-03-01	-0.13871
1998-04-01	10.5333
1998-05-01	18.1032
1998-06-01	26.36
1998-07-01	26.0484
1998-08-01	25.8032
1998-09-01	17.8
1998-10-01	9.09677
1998-11-01	0.216667
1998-12-01	-8.99355
1999-01-01	-15.1258
1999-02-01	-7.06786
1999-03-01	-1.60645
1999-04-01	12.5867
1999-05-01	20.8935
1999-06-01	23.61
1999-07-01	26.6452
1999-08-01	24.5871
1999-09-01	17.8067
1999-10-01	11.0806
1999-11-01	-0.456667
1999-12-01	-8.40968
2000-01-01	-15.8323
2000-02-01	-8.8
2000-03-01	2.04516
2000-04-01	15.4133
2000-05-01	21.3742
2000-06-01	25.1733
2000-07-01	26.2
2000-08-01	25.0194
2000-09-01	18.56
2000-10-01	5.10323
2000-11-01	-2.35667
2000-12-01	-8.86129
2001-01-01	-12.5419
2001-02-01	-9.28214
2001-03-01	4.26774
2001-04-01	10.97
2001-05-01	22.3516
2001-06-01	25.4633
2001-07-01	24.8194
2001-08-01	25.0097
2001-09-01	17.2567
2001-10-01	9.04194
2001-11-01	2.67333
2001-12-01	-15.0452
2002-01-01	-12.5419
2002-02-01	-8.6
2002-03-01	1.53548
2002-04-01	10.6567
2002-05-01	19.2774
2002-06-01	23.9067
2002-07-01	25.3613
2002-08-01	25.4968
2002-09-01	17.6767
2002-10-01	10.3065
2002-11-01	2.39667
2002-12-01	-11.2
2003-01-01	-12.5613
2003-02-01	-8.99286
2003-03-01	0.558065
2003-04-01	9.40333
2003-05-01	19.3903
2003-06-01	25.2567
2003-07-01	23.7387
2003-08-01	23.8742
2003-09-01	19.06
2003-10-01	9.84194
2003-11-01	-1.25667
2003-12-01	-11.8839
2004-01-01	-15.4355
2004-02-01	-7.67241
2004-03-01	2.33548
2004-04-01	13.92
2004-05-01	20.771
2004-06-01	24.49
2004-07-01	25.9065
2004-08-01	23.7548
2004-09-01	18.2267
2004-10-01	8.03548
2004-11-01	0.24
2004-12-01	-7.95484
2005-01-01	-18.8452
2005-02-01	-17.8107
2005-03-01	2.20323
2005-04-01	13.7767
2005-05-01	20.1839
2005-06-01	25.9467
2005-07-01	27.2194
2005-08-01	23.0258
2005-09-01	19.89
2005-10-01	9.83871
2005-11-01	1.74333
2005-12-01	-13.1774
2006-01-01	-18.2935
2006-02-01	-5.16786
2006-03-01	2.85161
2006-04-01	14.26
2006-05-01	19.9419
2006-06-01	25.4067
2006-07-01	25.9419
2006-08-01	25.1323
2006-09-01	17.5933
2006-10-01	11.7355
2006-11-01	3.14333
2006-12-01	-8.60323
2007-01-01	-13.7452
2007-02-01	-6.3
2007-03-01	1.94839
2007-04-01	15.5867
2007-05-01	19.8452
2007-06-01	24.7033
2007-07-01	26.3839
2007-08-01	24.0677
2007-09-01	19.7333
2007-10-01	8.55161
2007-11-01	0.933333
2007-12-01	-9.15161
2008-01-01	-19.2645
2008-02-01	-11.3276
2008-03-01	6.26774
2008-04-01	13.3667
2008-05-01	23.1613
2008-06-01	26.7867
2008-07-01	27.4645
2008-08-01	24.9194
2008-09-01	17.98
2008-10-01	10.7484
2008-11-01	1.20667
2008-12-01	-8.07742
2009-01-01	-13.0419
2009-02-01	-6.85357
2009-03-01	4.13226
2009-04-01	14.71
2009-05-01	19.4516
2009-06-01	23.9067
2009-07-01	25.8774
2009-08-01	23.9452
2009-09-01	17.48
2009-10-01	11.4258
2009-11-01	-0.653333
2009-12-01	-10.2645
2010-01-01	-12.4645
2010-02-01	-13.9357
2010-03-01	-3.50323
2010-04-01	10.6167
2010-05-01	19.7452
2010-06-01	25.85
2010-07-01	26.4677
2010-08-01	24.5387
2010-09-01	19.2333
2010-10-01	10.6
2010-11-01	2.49667
2010-12-01	-9.06452
2011-01-01	-21.5871
2011-02-01	-8.15714
2011-03-01	-3.02581
2011-04-01	15.49
2011-05-01	19.6548
2011-06-01	26.2167
2011-07-01	26.9032
2011-08-01	25.1161
2011-09-01	19.14
2011-10-01	10.2097
2011-11-01	1.68333
2011-12-01	-9.08065
2012-01-01	-19.3871
2012-02-01	-13.1207
2012-03-01	1.60323
2012-04-01	16.8533
2012-05-01	21.1645
2012-06-01	26.7133
2012-07-01	27.3258
2012-08-01	24.8839
2012-09-01	19.3967
2012-10-01	9.69032
2012-11-01	-2.34333

## Sheet: Precipitation
Month/Year	Precipitation (mm)
1953-03-01	193
1953-04-01	53.5
1953-05-01	124
1953-06-01	182.5
1953-07-01	46.5
1953-08-01	163
1953-09-01	0.5
1953-10-01	182
1953-11-01	106.5
1953-12-01	34
1954-01-01	51.5
1954-02-01	22
1954-03-01	67
1954-04-01	410.5
1954-05-01	120
1954-06-01	335.5
1954-07-01	225
1954-08-01	181.5
1954-09-01	145
1954-10-01	5
1954-11-01	78
1954-12-01	95
1955-01-01	47.5
1955-02-01	40.5
1955-03-01	117
1955-04-01	58
1955-05-01	202.5
1955-06-01	130
1955-07-01	82
1955-08-01	109.5
1955-09-01	63
1955-10-01	63
1955-11-01	14.5
1955-12-01	76.5
1956-01-01	33.5
1956-02-01	64
1956-03-01	79.5
1956-04-01	186
1956-05-01	329.5
1956-06-01	253.5
1956-07-01	72
1956-08-01	280.5
1956-09-01	98
1956-10-01	70
1956-11-01	6.5
1956-12-01	55
1957-01-01	7.5
1957-02-01	22.5
1957-03-01	74.5
1957-04-01	78
1957-05-01	100.5
1957-06-01	18.5
1957-07-01	75
1957-08-01	19
1957-09-01	36.5
1957-10-01	36
1957-11-01	16
1957-12-01	15.5
1958-01-01	170.5
1958-02-01	62.5
1958-03-01	321
1958-04-01	265.5
1958-05-01	250.5
1958-06-01	138.5
1958-07-01	431
1958-08-01	161
1958-09-01	259.5
1958-10-01	19
1958-11-01	59
1958-12-01	76.5
1959-01-01	44
1959-02-01	106.5
1959-03-01	119
1959-04-01	45
1959-05-01	148.5
1959-06-01	203
1959-07-01	279.5
1959-08-01	268
1959-09-01	111
1959-10-01	82
1959-11-01	171
1959-12-01	79
1960-01-01	65
1960-02-01	111.5
1960-03-01	111.5
1960-04-01	185.5
1960-05-01	402.5
1960-06-01	243
1960-07-01	181
1960-08-01	102
1960-09-01	163.5
1960-10-01	58
1960-11-01	64
1960-12-01	30
1961-01-01	45
1961-02-01	15
1961-03-01	105.5
1961-04-01	161
1961-05-01	159.5
1961-06-01	32
1961-07-01	296
1961-08-01	205.5
1961-09-01	168
1961-10-01	34
1961-11-01	25.5
1961-12-01	27
1962-01-01	73
1962-02-01	26.5
1962-03-01	24.5
1962-04-01	90.5
1962-05-01	107.5
1962-06-01	52.5
1962-07-01	28.5
1962-08-01	144.5
1962-09-01	151.5
1962-10-01	91.5
1962-11-01	87.5
1962-12-01	9
1963-01-01	0
1963-02-01	25
1963-03-01	104.5
1963-04-01	106
1963-05-01	119
1963-06-01	222.5
1963-07-01	66.5
1963-08-01	101.5
1963-09-01	30.5
1963-10-01	78.5
1963-11-01	32
1963-12-01	81
1964-01-01	28.5
1964-02-01	41
1964-03-01	317.5
1964-04-01	260
1964-05-01	136.5
1964-06-01	105
1964-07-01	258
1964-08-01	132.5
1964-09-01	39.5
1964-10-01	55
1964-11-01	14
1964-12-01	56
1965-01-01	32
1965-02-01	4
1965-03-01	13.5
1965-04-01	88.5
1965-05-01	95.5
1965-06-01	83
1965-07-01	80
1965-08-01	133
1965-09-01	5
1965-10-01	87.5
1965-11-01	112.5
1965-12-01	51.5
1966-01-01	100.5
1966-02-01	53.5
1966-03-01	216
1966-04-01	81
1966-05-01	208.5
1966-06-01	285.5
1966-07-01	95
1966-08-01	212.5
1966-09-01	11
1966-10-01	36.5
1966-11-01	49.5
1966-12-01	90.5
1967-01-01	54
1967-02-01	21
1967-03-01	26.5
1967-04-01	94
1967-05-01	109
1967-06-01	112.5
1967-07-01	244
1967-08-01	75.5
1967-09-01	20
1967-10-01	52
1967-11-01	40.5
1967-12-01	11.5
1968-01-01	15
1968-02-01	3
1968-03-01	59.5
1968-04-01	163.5
1968-05-01	84
1968-06-01	99
1968-07-01	187.5
1968-08-01	61
1968-09-01	65.5
1968-10-01	0
1968-11-01	30
1968-12-01	37.5
1969-01-01	23
1969-02-01	16.5
1969-03-01	225
1969-04-01	95.5
1969-05-01	324.5
1969-06-01	377.5
1969-07-01	203.5
1969-08-01	93
1969-09-01	113
1969-10-01	138.5
1969-11-01	4.5
1969-12-01	91.5
1970-01-01	15
1970-02-01	10.5
1970-03-01	173
1970-04-01	274.5
1970-05-01	195
1970-06-01	252.5
1970-07-01	253
1970-08-01	221.5
1970-09-01	45
1970-10-01	52.5
1970-11-01	46.5
1970-12-01	47
1971-01-01	5.5
1971-02-01	129.5
1971-03-01	79
1971-04-01	323
1971-05-01	167
1971-06-01	23.5
1971-07-01	102.5
1971-08-01	139
1971-09-01	40.5
1971-10-01	25.5
1971-11-01	63
1971-12-01	160.5
1972-01-01	38.5
1972-02-01	14
1972-03-01	61
1972-04-01	166
1972-05-01	228
1972-06-01	279
1972-07-01	180.5
1972-08-01	126
1972-09-01	155
1972-10-01	61.5
1972-11-01	188.5
1972-12-01	20.5
1973-01-01	30
1973-02-01	163.5
1973-03-01	32.5
1973-04-01	232.5
1973-05-01	234.5
1973-06-01	281.5
1973-07-01	52.5
1973-08-01	155
1973-09-01	116
1973-10-01	103.5
1973-11-01	29
1973-12-01	10.5
1974-01-01	63.5
1974-02-01	35.5
1974-03-01	51.5
1974-04-01	213
1974-05-01	132.5
1974-06-01	154.5
1974-07-01	28.5
1974-08-01	72
1974-09-01	93
1974-10-01	95
1974-11-01	70
1974-12-01	17.5
1975-01-01	3
1975-02-01	49
1975-03-01	30.5
1975-04-01	79.5
1975-05-01	90
1975-06-01	167
1975-07-01	94.5
1975-08-01	95
1975-09-01	76
1975-10-01	108.5
1975-11-01	45
1975-12-01	89
1976-01-01	11.5
1976-02-01	33.5
1976-03-01	37.5
1976-04-01	111
1976-05-01	167
1976-06-01	57
1976-07-01	127
1976-08-01	16.5
1976-09-01	162.5
1976-10-01	316.5
1976-11-01	53.5
1976-12-01	28
1977-01-01	72.5
1977-02-01	36.5
1977-03-01	54
1977-04-01	83
1977-05-01	188
1977-06-01	30
1977-07-01	180.5
1977-08-01	17
1977-09-01	70.5
1977-10-01	106
1977-11-01	34.5
1977-12-01	142
1978-01-01	26
1978-02-01	8.5
1978-03-01	207.5
1978-04-01	45.5
1978-05-01	235
1978-06-01	281
1978-07-01	160.5
1978-08-01	3
1978-09-01	29.5
1978-10-01	94
1978-11-01	43
1978-12-01	32.5
1979-01-01	131
1979-02-01	45.5
1979-03-01	34
1979-04-01	166.5
1979-05-01	73
1979-06-01	180.5
1979-07-01	74.5
1979-08-01	26.5
1979-09-01	123
1979-10-01	45.5
1979-11-01	87
1979-12-01	40
1980-01-01	79.5
1980-02-01	61.5
1980-03-01	158
1980-04-01	247.5
1980-05-01	113.5
1980-06-01	44
1980-07-01	67
1980-08-01	114
1980-09-01	73.5
1980-10-01	99
1980-11-01	0
1980-12-01	72
1981-01-01	59.5
1981-02-01	23
1981-03-01	99
1981-04-01	199
1981-05-01	94.5
1981-06-01	114
1981-07-01	139
1981-08-01	176
1981-09-01	169.5
1981-10-01	34
1981-11-01	36
1981-12-01	30
1982-01-01	16.5
1982-02-01	0.5
1982-03-01	13
1982-04-01	22
1982-05-01	190
1982-06-01	277
1982-07-01	108.5
1982-08-01	139.5
1982-09-01	83.5
1982-10-01	113
1982-11-01	67.5
1982-12-01	25
1983-01-01	44.5
1983-02-01	8.5
1983-03-01	71.5
1983-04-01	9.5
1983-05-01	322
1983-06-01	200.5
1983-07-01	221.5
1983-08-01	317.5
1983-09-01	322.5
1983-10-01	204
1983-11-01	121.5
1983-12-01	35.5
1984-01-01	27.5
1984-02-01	10.5
1984-03-01	119.5
1984-04-01	140.5
1984-05-01	162
1984-06-01	255.5
1984-07-01	178.5
1984-08-01	23
1984-09-01	184.5
1984-10-01	60
1984-11-01	38
1984-12-01	50.5
1985-01-01	20
1985-02-01	119
1985-03-01	111
1985-04-01	105
1985-05-01	196
1985-06-01	286
1985-07-01	139
1985-08-01	46.5
1985-09-01	30.5
1985-10-01	4.5
1985-11-01	133
1985-12-01	93.5
1986-01-01	31
1986-02-01	54
1986-03-01	60.5
1986-04-01	194
1986-05-01	179
1986-06-01	352
1986-07-01	55
1986-08-01	70
1986-09-01	61
1986-10-01	111
1986-11-01	74
1986-12-01	165
1987-01-01	28
1987-02-01	60
1987-03-01	146.5
1987-04-01	282
1987-05-01	195
1987-06-01	493.5
1987-07-01	72.5
1987-08-01	54.5
1987-09-01	473
1987-10-01	261.5
1987-11-01	70
1987-12-01	84.5
1988-01-01	67
1988-02-01	194
1988-03-01	25
1988-04-01	60.5
1988-05-01	425.5
1988-06-01	275.5
1988-07-01	301
1988-08-01	64.5
1988-09-01	98.5
1988-10-01	132.5
1988-11-01	28
1988-12-01	100
1989-01-01	58.5
1989-02-01	59
1989-03-01	44
1989-04-01	88.5
1989-05-01	28.5
1989-06-01	37
1989-07-01	93
1989-08-01	97.5
1989-09-01	232.5
1989-10-01	169
1989-11-01	51
1989-12-01	102.5
1990-01-01	93
1990-02-01	21
1990-03-01	59.5
1990-04-01	319
1990-05-01	305
1990-06-01	81.5
1990-07-01	117
1990-08-01	116
1990-09-01	9
1990-10-01	75.5
1990-11-01	180.5
1990-12-01	39
1991-01-01	55
1991-02-01	31
1991-03-01	38.5
1991-04-01	44
1991-05-01	74.5
1991-06-01	155.5
1991-07-01	151.5
1991-08-01	113.5
1991-09-01	24
1991-10-01	38
1991-11-01	9
1991-12-01	112
1992-01-01	61
1992-02-01	97.5
1992-03-01	18
1992-04-01	110.5
1992-05-01	224
1992-06-01	157.5
1992-07-01	126
1992-08-01	129
1992-09-01	104.5
1992-10-01	115.5
1992-11-01	22
1992-12-01	72.5
1993-01-01	18.5
1993-02-01	55
1993-03-01	120
1993-04-01	23
1993-05-01	393
1993-06-01	201
1993-07-01	269
1993-08-01	227.5
1993-09-01	69
1993-10-01	117
1993-11-01	132
1993-12-01	113
1994-01-01	57
1994-02-01	39
1994-03-01	19
1994-04-01	351
1994-05-01	313.5
1994-06-01	19.5
1994-07-01	161.5
1994-08-01	350.5
1994-09-01	74.5
1994-10-01	126
1994-11-01	141.5
1994-12-01	135
1995-01-01	16.5
1995-02-01	30.5
1995-03-01	83
1995-04-01	14.5
1995-05-01	215
1995-06-01	128.5
1995-07-01	412
1995-08-01	79.5
1995-09-01	28
1995-10-01	99.5
1995-11-01	41.5
1995-12-01	52.5
1996-01-01	48
1996-02-01	24.5
1996-03-01	102.5
1996-04-01	89
1996-05-01	335.5
1996-06-01	139
1996-07-01	125.5
1996-08-01	177.5
1996-09-01	59.5
1996-10-01	117
1996-11-01	76.5
1996-12-01	43.5
1997-01-01	70
1997-02-01	10
1997-03-01	34.5
1997-04-01	58.5
1997-05-01	144.5
1997-06-01	93
1997-07-01	179
1997-08-01	65.5
1997-09-01	25.5
1997-10-01	6.5
1997-11-01	95
1997-12-01	23.5
1998-01-01	92.5
1998-02-01	53
1998-03-01	46.5
1998-04-01	426
1998-05-01	425.5
1998-06-01	84
1998-07-01	211
1998-08-01	126.5
1998-09-01	92
1998-10-01	75
1998-11-01	47.5
1998-12-01	122
1999-01-01	64.5
1999-02-01	24
1999-03-01	61.5
1999-04-01	199.5
1999-05-01	269
1999-06-01	412.5
1999-07-01	70
1999-08-01	427.5
1999-09-01	305.5
1999-10-01	156.5
1999-11-01	63
1999-12-01	79
2000-01-01	62
2000-02-01	26
2000-03-01	14.5
2000-04-01	26
2000-05-01	63
2000-06-01	131.5
2000-07-01	192
2000-08-01	196.5
2000-09-01	52
2000-10-01	214
2000-11-01	59
2000-12-01	95.5
2001-01-01	47.5
2001-02-01	22.5
2001-03-01	13.5
2001-04-01	222
2001-05-01	151.5
2001-06-01	293.5
2001-07-01	451.5
2001-08-01	153
2001-09-01	215.5
2001-10-01	318.5
2001-11-01	38.5
2001-12-01	63
2002-01-01	68.5
2002-02-01	106.5
2002-03-01	64.5
2002-04-01	362.5
2002-05-01	185.5
2002-06-01	200.5
2002-07-01	143.5
2002-08-01	29
2002-09-01	165.5
2002-10-01	212.5
2002-11-01	31.5
2002-12-01	111
2003-01-01	51.5
2003-02-01	112.5
2003-03-01	68
2003-04-01	164
2003-05-01	259
2003-06-01	143
2003-07-01	283
2003-08-01	66.5
2003-09-01	315.5
2003-10-01	5.5
2003-11-01	142
2003-12-01	72
2004-01-01	62
2004-02-01	116
2004-03-01	83.5
2004-04-01	143.5
2004-05-01	224.5
2004-06-01	127
2004-07-01	337
2004-08-01	62.5
2004-09-01	162.5
2004-10-01	67.5
2004-11-01	64
2004-12-01	166.5
2005-01-01	58.5
2005-02-01	77.5
2005-03-01	278.5
2005-04-01	188.5
2005-05-01	160.5
2005-06-01	119.5
2005-07-01	69.5
2005-08-01	137
2005-09-01	103.5
2005-10-01	8.5
2005-11-01	5.5
2005-12-01	95.5
2006-01-01	39
2006-02-01	110.5
2006-03-01	68.5
2006-04-01	161
2006-05-01	135.5
2006-06-01	171.5
2006-07-01	72.5
2006-08-01	66
2006-09-01	140.5
2006-10-01	25.5
2006-11-01	143
2006-12-01	67.5
2007-01-01	65.5
2007-02-01	44
2007-03-01	46.5
2007-04-01	179.5
2007-05-01	472
2007-06-01	253.5
2007-07-01	204.5
2007-08-01	229
2007-09-01	35.5
2007-10-01	75
2007-11-01	5
2007-12-01	140.5
2008-01-01	43
2008-02-01	29
2008-03-01	19.5
2008-04-01	161
2008-05-01	199.5
2008-06-01	106.5
2008-07-01	32
2008-08-01	122.5
2008-09-01	110.5
2008-10-01	78
2008-11-01	80.5
2008-12-01	60.5
2009-01-01	45.5
2009-02-01	50.5
2009-03-01	140
2009-04-01	290
2009-05-01	208.5
2009-06-01	235.5
2009-07-01	51
2009-08-01	57
2009-09-01	114
2009-10-01	32
2009-11-01	133
2009-12-01	81.5
2010-01-01	128
2010-02-01	317
2010-03-01	280.5
2010-04-01	348
2010-05-01	171
2010-06-01	93.5
2010-07-01	148
2010-08-01	67.5
2010-09-01	61
2010-10-01	320
2010-11-01	193.5
2010-12-01	90.5
2011-01-01	76.5
2011-02-01	92.5
2011-03-01	105
2011-04-01	147.5
2011-05-01	310
2011-06-01	122.5
2011-07-01	163
2011-08-01	415.5
2011-09-01	29.5
2011-10-01	270
2011-11-01	130
2011-12-01	94
2012-01-01	47
2012-02-01	96
2012-03-01	37.5
2012-04-01	99
2012-05-01	122
2012-06-01	82.5
2012-07-01	117
2012-08-01	149
2012-09-01	27.5
2012-10-01	138.5
2012-11-01	103.5

## Sheet: Surveillance
Mean Month/Year	Rodents Caught	Estimated Rodent Density (see text)	Flea Index of Caught Rodents	Plague Prevalence in Caught Rodents (culture)	Plague Prevalence in Caught Fleas (culture)
1965-06-01
1966-06-01
1967-06-01
1968-06-01
1969-06-01
1970-06-01
1971-06-01
1972-06-01
1973-06-01
1974-06-01
1975-06-01
1976-06-01				0.857143
1977-06-01	432	15.2		0.925926
1978-06-01
1979-06-01
1980-06-01				0
1981-06-01
1982-06-01	681	9.1	4.04252	0.603318	0.0420698
1983-06-01	1458		7.0415	1.09632	0.433719
1984-06-01	912		9.62069	2.01149	0.41816
1985-06-01	662	5.1	6.73618	0.947867	1.64165
1986-06-01	736		12.3849	4.16	1.05438
1987-06-01	1142	10.68	7.43697	0.641026	0.259336
1988-06-01				3.35917
1989-06-01	781		6.3092	1.40845	0.119531
1990-06-01	1323		6.58785	2.1164	0.261715
1991-06-01	616	4.15	6.20455	1.2987	0.0257599
1992-06-01				1.3296
1993-06-01				0.364432
1994-06-01	404	9.16	6.30808	1.0101	0.079936
1995-06-01	519	22.1	9.90909	1.9802	0.298448
1996-06-01	899	4.9	5.43541	0.339751	0.242077
1997-06-01	540	9.9	4.10512	0.561798	0.853578
1998-06-01		15.7	11.05	1.4	0.0904977
1999-06-01	501	12.2	4.79412	0.833333	0.426257
2000-06-01			6.85333	0	0.0555864
2001-06-01	644	19.6	9.59464	3.36879	0.955356
2002-06-01	509	10.1	9.05882	1.62272	0.531561
2003-06-01	640	17.5	7.33597	0.475436	0.259235
2004-06-01	584	22.4	3.89242	0	0.0453104
2005-06-01	527	28.6	9.624	0.8	0.273598
2006-06-01	559	22.2	5.9065	0.609756	0.329399
2007-06-01	410	26.6	9.53012	0	0.101781
2008-06-01		14.4	4.43601
2009-06-01	537	14.3	10.1861	0	0.0190476
2010-06-01	494	21.2	9.78571	0.613497	0.382328
