# Supplementary material for: Evolutionary selection of biofilm-mediated extended phenotypes in Yersinia pestis in response to a fluctuating environment
Source: Nat Commun. 2020 Jan 15;11:281. doi: 10.1038/s41467-019-14099-w (PMC6962365; doi:10.1038/s41467-019-14099-w)
Supplement: Supplementary file 6 — Supplementary Data 2 [file 41467_2019_14099_MOESM6_ESM.xlsx]

## Sheet: Sheet1
Data 2 Backgroud of Guertu isolates and summary of sequencing data production
Strain ID	Isolated date	Source	Contig	Total length (bp)	Average length (bp)	N50	N90	GC Content (%)	Average sequence depth	Accession
42003	1967-07-31	Marmota baibacina	209	4623424	22121.7	52868	14221	47.55	96.98	NYMQ00000000
42005	1967-08-01	Citellus undulatus	234	4605859	19683.2	47409	11593	47.53	97.55	NYMP00000000
42008	1968-07-25	Citellus undulatus	208	4621019	22216.4	50958	14773	47.55	96.97	NYMO00000000
42009	1969-09-04	Citellus undulatus	206	4625104	22452	52236	14774	47.56	96.97	NYMN00000000
42010	1969-09-08	Citellus undulatus	217	4603258	21213.2	48775	12719	47.53	97.42	NYMM00000000
42012	1971-07-31	Marmota baibacina	226	4606183	20381.3	42438	12660	47.53	97.43	NYML00000000
42014	1972-07-21	Citellus undulatus	211	4623017	21910	49793	13276	47.55	96.96	NYMK00000000
42015	1976-07-12	Citellus undulatus	224	4619578	20623.1	50973	13242	47.55	97.27	NYMJ00000000
42016	1976-07-09	Citellus undulatus	242	4604140	19025.4	39711	11668	47.53	97.65	NYMI00000000
42020	1977-08-03	Citellus undulatus	227	4622753	20364.5	49635	12847	47.55	97.11	NYMH00000000
42021	1977-08-05	Citellus undulatus	209	4621490	22112.4	52868	14317	47.55	96.88	NYMG00000000
42022	1977-08-07	Citellus undulatus	209	4490014	21483.3	52202	13242	47.49	99.86	NYMF00000000
42027	1972-07-21	Citellus undulatus	212	4622814	21805.7	50973	13821	47.55	97.27	NYME00000000
42028	1974-08-03	Citellus undulatus	207	4623983	22338.1	50973	14221	47.55	96.94	NYMD00000000
42029	1980-06-15	Citellus undulatus	205	4621967	22546.2	52236	15304	47.55	97.25	NYMC00000000
42032	1981-08-01	Citellus undulatus	220	4546575	20666.2	47413	12687	47.54	98.79	NYMB00000000
42033	1982-07-20	Citellus undulatus	215	4621687	21496.2	52668	13630	47.55	96.76	NYMA00000000
42034	1982-07-18	Citellus undulatus	228	4625147	20285.7	44980	12606	47.54	97.17	NYLZ00000000
42037	1983-05-23	Citellus undulatus	218	4608741	21141	48803	12664	47.53	97.26	NYLY00000000
42038	1983-05-23	Flea	212	4622647	21804.9	52680	13242	47.55	97.21	NYLX00000000
42039	1983-05-29	Citellophilus tesquorum	209	4621672	22113.3	52160	13375	47.55	97.1	NYLW00000000
42040	1983-06-20	Frontopsylla elatoides	225	4615662	20514	48047	12763	47.54	97.4	NYLV00000000
42042	1983-06-28	Rhadinopsylla li ventricosa	204	4617610	22635.3	52852	14316	47.54	97.23	NYLU00000000
42043	1983-07-16	Citellophilus tesquorum	207	4617505	22306.8	52184	14774	47.56	97.08	NYLT00000000
42044	1984-05-28	Citellus undulatus	200	4618658	23093.3	52186	13244	47.55	97.27	NYLS00000000
42045	1984-06-25	Citellus undulatus	214	4584589	21423.3	52860	12703	47.53	98.03	NYLR00000000
42046	1984-07-19	Frontopsylla elatoides	208	4617965	22201.8	49143	14766	47.54	97.04	NYLQ00000000
42047	1984-08-02	Flea	219	4607986	21041	49131	12660	47.53	97.36	NYLP00000000
42049	1986-06-06	Neopsylla mana Wagn	222	4607531	20754.6	42440	12687	47.54	97.69	NYLO00000000
42050	1986-06-06	Citellophilus tesquorum	229	4624562	20194.6	44535	13210	47.54	97.01	NYLN00000000
42051	1986-06-08	Citellophilus tesquorum	221	4650481	21042.9	45358	13210	47.5	96.4	NYLM00000000
42052	1986-07-10	Rhadinopsylla li ventricosa	238	4625507	19434.9	41353	12392	47.53	97.01	NYLL00000000
42053	1986-07-13	Anoplura	231	4606626	19942.1	42754	12594	47.55	97.64	NYLK00000000
42054	1986-08-24	Citellophilus tesquorum	218	4623014	21206.5	48358	13242	47.55	97.1	NYLJ00000000
42055	1986-08-24	Frontopsylla elatoides	215	4506892	20962.3	48835	12847	47.5	99.83	NYLI00000000
42056	1986-08-17	Citellus undulatus	216	4622112	21398.7	52202	14213	47.55	97	NYLH00000000
42057	1987-04-13	Citellophilus tesquorum	229	4610300	20132.3	47420	12687	47.54	97.3	NYLG00000000
42058	1987-07-10	Citellophilus tesquorum	230	4609031	20039.3	45582	12687	47.53	97.48	NYLF00000000
42059	1987-07-10	Citellophilus tesquorum	224	4613333	20595.2	47413	12606	47.55	97.46	NYLE00000000
42060	1987-07-10	Rhadinopsylla li ventricosa	207	4621323	22325.2	52236	14317	47.55	97.08	NYLD00000000
42061	1987-07-19	Citellophilus tesquorum	235	4581667	19496.5	42750	11593	47.52	98.03	NYLC00000000
42062	1987-07-21	Citellus undulatus	246	4604109	18715.9	39711	12072	47.54	97.66	NYLB00000000
42063	1987-08-03	Citellus undulatus	223	4609219	20669.1	45754	12664	47.53	97.46	NYLA00000000
42064	1988-06-30	Citellophilus tesquorum	218	4612634	21158.9	45758	13218	47.54	97.26	NYKZ00000000
42065	1988-07-14	Citellus undulatus	218	4621733	21200.6	48835	13821	47.55	97.24	NYKY00000000
42068	1989-07-28	Marmota baibacina	218	4607992	21137.6	48803	12813	47.53	84.88	NYKX00000000
42069	1991-07-03	Citellus undulatus	216	4488004	20777.8	44980	13083	47.48	99.99	NYKW00000000
42070	1991-07-11	Citellus undulatus	218	4532984	20793.5	48799	12683	47.48	98.88	NYKV00000000
42071	1991-07-13	Citellus undulatus	217	4623213	21305.1	49635	14213	47.55	96.93	NYKU00000000
42072	1992-07-17	Frontopsylla luculenta	234	4582026	19581.3	42750	11593	47.51	97.63	NYKT00000000
42074	1993-08-06	Citellus undulatus	212	4608546	21738.4	49619	14181	47.53	97.33	NYKS00000000
42075	1993-08-06	Citellophilus tesquorum altaicus	209	4615848	22085.4	52178	13218	47.54	97.16	NYKR00000000
42077	1994-07-19	Marmota baibacina	222	4617515	20799.6	49054	13551	47.54	97.34	NYKQ00000000
42078	1995-06-24	Citellophilus tesquorum altaicus	218	4622980	21206.3	47435	14213	47.55	97.18	NYKP00000000
42079	1995-07-05	Citellus undulatus	221	4621934	20913.7	49132	12696	47.55	97.16	NYKO00000000
42080	1995-07-02	Citellus undulatus	220	4621402	21006.4	48835	13583	47.55	97.22	NYKN00000000
42081	1995-08-15	Citellus undulatus	229	4605284	20110.4	45309	12683	47.53	97.44	NYKM00000000
42083	1999-08-06	Citellus undulatus	212	4622077	21802.2	49132	14759	47.55	96.95	NYKL00000000
42084	2000-06-08	Citellus undulatus	232	4628680	19951.2	42316	11865	47.54	96.92	NYKK00000000
42085	2001-07-07	Citellus undulatus	241	4603679	19102.4	42316	12392	47.53	97.51	NYKJ00000000
42086	2001-07-08	Neopsylla mana Wagn	217	4621624	21297.8	51588	13242	47.55	97.01	NYKI00000000
42088	2001-07-23	Ixodex crenulatus	230	4606338	20027.6	42728	12683	47.53	97.49	NYKH00000000
42089	2001-08-01	Anoplura	215	4612324	21452.7	47056	13257	47.54	97.26	NYKG00000000
42090	2001-08-10	Oropsylla silantiewi	248	4603994	18564.5	42302	11593	47.53	97.52	NYKF00000000
42092	1980-06-15	Citellophilus tesquorum altaicus	205	4616084	22517.5	54587	14142	47.54	97.05	NYKE00000000
42093	1983-05-29	Marmota baibacina	219	4621149	21101.1	50973	14317	47.55	97.06	NYKD00000000
42094	1983-05-30	Citellophilus tesquorum altaicus	213	4621376	21696.6	50973	14317	47.55	96.96	NYKC00000000
42098	1986-07-07	Citellophilus tesquorum altaicus	209	4485786	21463.1	47429	14316	47.5	100.16	NYKB00000000
42099	1986-07-01	Citellophilus tesquorum altaicus	236	4604287	19509.7	44531	11833	47.53	97.24	NYKA00000000
42102	1987-06-24	Citellophilus tesquorum altaicus	222	4614934	20788	50957	13226	47.54	97.24	NYJZ00000000
42110	2002-08-19	Citellus undulatus	204	4622228	22658	52868	14213	47.55	97.13	NYJY00000000
42113	2003-08-07	Citellus undulatus	237	4603342	19423.4	41353	11865	47.53	97.79	NYJX00000000
42114	2004-06-30	Citellus undulatus	217	4621711	21298.2	52668	12847	47.55	97.34	NYJW00000000
42116	2005-06-15	Citellus undulatus	226	4621425	20448.8	45012	13242	47.55	97.31	NYJV00000000
42117	2005-06-30	Frontopsylla elatoides	219	4621797	21104.1	48835	13178	47.55	97.39	NYJU00000000
42118	2005-07-14	Citellus undulatus	220	4607112	20941.4	44980	12101	47.53	97.74	NYJT00000000
42123	2005-07-02	Frontopsylla elatoides	241	4601243	19092.3	41353	11593	47.52	97.76	NYJS00000000
42126	2006-08-28	Citellus undulatus	221	4614839	20881.6	50957	13244	47.54	96.97	NYJR00000000
