# Supplementary material for: Evolutionary selection of biofilm-mediated extended phenotypes in Yersinia pestis in response to a fluctuating environment
Source: Nat Commun. 2020 Jan 15;11:281. doi: 10.1038/s41467-019-14099-w (PMC6962365; doi:10.1038/s41467-019-14099-w)
Supplement: Supplementary file 9 — Supplementary Data 5 [file 41467_2019_14099_MOESM9_ESM.xlsx]

## Sheet: Table S1
Data 5 Background information of the 368 public Y. pestis isolates.
Strain	Accession	Population
PY-65	GCA_000268965.1	1.ORI
PY-98	GCA_000269165.1	1.ORI
PY-102	GCA_000269225.1	1.ORI
PY-46	GCA_000269305.1	1.ORI
PY-94	GCA_000269425.1	1.ORI
PY-47	GCA_000269325.1	1.ORI
PY-99	GCA_000269185.1	1.ORI
PY-88	GCA_000269405.1	1.ORI
PY-90	GCA_000269065.1	1.ORI
PY-01	GCA_000268545.1	1.ORI
PY-13	GCA_000268465.1	1.ORI
PY-61	GCA_000269365.1	1.ORI
PY-52	GCA_000269345.1	1.ORI
PY-103	GCA_000269485.1	1.ORI
PY-15	GCA_000268645.1	1.ORI
PY-113	GCA_000269245.1	1.ORI
PY-95	GCA_000269445.1	1.ORI
PY-42	GCA_000269285.2	1.ORI
PY-66	GCA_000269385.1	1.ORI
PY-36	GCA_000269265.1	1.ORI
PY-56	GCA_000268845.1	1.ORI
PY-93	GCA_000269125.1	1.ORI
PY-91	GCA_000269085.1	1.ORI
PY-60	GCA_000268905.1	1.ORI
PY-34	GCA_000268725.2	1.ORI
PY-32	GCA_000268705.1	1.ORI
INS	GCA_000311885.1	1.ORI
PY-53	GCA_000268785.1	1.ORI
PY-14	GCA_000268485.2	1.ORI
PY-29	GCA_000268685.1	1.ORI
PY-92	GCA_000269105.1	1.ORI
PY-64	GCA_000268945.1	1.ORI
PY-25	GCA_000268665.1	1.ORI
PY-89	GCA_000269045.1	1.ORI
PY-55	GCA_000268825.1	1.ORI
PY-58	GCA_000268865.2	1.ORI
PY-54	GCA_000268805.2	1.ORI
PY-100	GCA_000269205.1	1.ORI
PY-48	GCA_000268765.1	1.ORI
PY-96	GCA_000269145.1	1.ORI
PY-59	GCA_000268885.1	1.ORI
PY-45	GCA_000268745.1	1.ORI
PY-63	GCA_000268925.1	1.ORI
PY-08	GCA_000268405.1	1.ORI
PY-02	GCA_000268325.1	1.ORI
PY-03	GCA_000268565.1	1.ORI
PY-11	GCA_000268605.1	1.ORI
PY-12	GCA_000268625.1	1.ORI
PY-04	GCA_000268585.1	1.ORI
PY-10	GCA_000268445.1	1.ORI
PY-06	GCA_000268365.1	1.ORI
PY-09	GCA_000268425.1	1.ORI
PY-16	GCA_000268505.1	1.ORI
PY-05	GCA_000268345.1	1.ORI
PY-07	GCA_000268385.1	1.ORI
PY-101	GCA_000269465.1	1.ORI
Algeria 3	GCA_001487065.1	1.ORI
PEXU2	GCA_000182525.1	1.ORI
ZE94-2122	GCA_000986995.1	1.ORI
NCTC144	GCA_900460545.1	1.ORI
India 195	GCA_000182505.1	1.ORI
CMCC87001	GCA_000324425.1	1.ORI
YN663	GCA_000325485.1	1.ORI
F1984001	GCA_000324865.1	1.ORI
CMCCK100001	GCA_000324625.1	1.ORI
YN2179	GCA_000325405.1	1.ORI
YN2551	GCA_000325425.1	1.ORI
YN2588	GCA_000325445.1	1.ORI
CMCCK110001	GCA_000324645.1	1.ORI
F1991016	GCA_000170275.1	1.ORI
PBM19	GCA_000834235.1	1.ORI
9	GCA_000475095.2	1.ORI
113	GCA_000475115.2	1.ORI
EV NIIEG	GCA_000590535.1	1.ORI
EV76-CN	GCA_000324805.2	1.ORI
MG05-1020	GCA_000169635.1	1.ORI
IP275	GCA_000168235.2	1.ORI
EV76D	GCA_001261985.1	1.ORI
F1946001	GCA_000324825.1	1.ORI
NCTC5923	GCA_900460465.1	1.ORI
Java9	GCA_000834905.1	1.ORI
CMCC114001	GCA_000323985.1	1.ORI
AS200902147	GCA_000255855.1	1.ORI
AS200901509	GCA_000255895.1	1.ORI
AS200901434	GCA_000255875.1	1.ORI
El Dorado	GCA_000834495.1	1.ORI
BA200902009	GCA_000255835.1	1.ORI
BA200901990	GCA_000255815.1	1.ORI
BA200901703	GCA_000255795.1	1.ORI
AS200901156	GCA_000255775.1	1.ORI
AS200901539	GCA_000255755.1	1.ORI
EBD10-058	GCA_000705315.1	1.ORI
24H	GCA_000475155.2	1.ORI
PY-72	GCA_000269005.1	1.ORI
PY-19	GCA_000268525.1	1.ORI
PY-71	GCA_000268985.1	1.ORI
A1122	GCA_000222975.1	1.ORI
PY-76	GCA_000269025.1	1.ORI
A1122	GCA_000834755.1	1.ORI
BA200901799	GCA_000255735.1	1.ORI
Dodson	GCA_000834775.1	1.ORI
CA88-4125	GCA_000181455.2	1.ORI
Colorado 92	GCA_000754785.1	1.ORI
CO92	GCA_001293415.1	1.ORI
CO92	GCA_000009065.1	1.ORI
Cadman	GCA_001693595.1	1.ORI
Yp2126	GCA_001509855.1	1.ORI
Shasta	GCA_000834335.1	1.ORI
Yp1945	GCA_001509865.1	1.ORI
D106004	GCA_000022805.1	1.IN
CMCC84046	GCA_000324405.1	1.IN
YN472	GCA_000325465.1	1.IN
CMCC84033	GCA_000324365.1	1.IN
CMCC84038	GCA_000324385.1	1.IN
YN1683	GCA_000325385.1	1.IN
E1979001	GCA_000169695.1	1.IN
E1979001	GCA_000324785.1	1.IN
D182038	GCA_000022825.1	1.IN
E1977001	GCA_000324765.1	1.IN
YN1065	GCA_000325365.1	1.IN
F1954001	GCA_000324845.1	1.IN
CMCC640047	GCA_000324285.1	1.IN
D1982001	GCA_000324725.1	1.IN
D1964001	GCA_000324685.1	1.IN
CMCC03001	GCA_000323825.1	1.IN
D1964002	GCA_000324705.1	1.IN
CMCC02041	GCA_000323805.1	1.IN
D1991004	GCA_000324745.1	1.IN
CMCC27002	GCA_000324085.1	1.IN
970754	GCA_000323685.1	1.IN
CMCC05013	GCA_000323865.1	1.IN
5	GCA_000323445.1	1.IN
710317	GCA_000323545.1	1.IN
CMCC10012	GCA_000323885.1	1.IN
30017	GCA_000323285.1	1.IN
Z176003	GCA_000022845.1	1.IN
CMCC31004	GCA_000324105.1	1.IN
C1989001	GCA_000323785.1	1.IN
C1975003	GCA_000323745.1	1.IN
K21985002	GCA_000325165.1	1.IN
CMCC11001	GCA_000323965.1	1.IN
780441	GCA_000323605.1	1.IN
Antiqua	GCA_000013825.1	1.ANT
Antiqua	GCA_000834825.1	1.ANT
UG05-0454	GCA_000169615.1	1.ANT
Nairobi	GCA_000835005.1	1.ANT
MGJZ7	GCA_000325285.1	3.ANT
MGJZ6	GCA_000325265.1	3.ANT
MGJZ3	GCA_000325245.1	3.ANT
MGJZ11	GCA_000325205.1	3.ANT
MGJZ9	GCA_000325305.1	3.ANT
SCPM-O-DNA-13	GCA_002188855.1	3.ANT
CMCC71001	GCA_000324325.1	3.ANT
C1976001	GCA_000323765.1	3.ANT
71021	GCA_000323525.1	3.ANT
7	GCA_000323505.1	3.ANT
M-1864	GCA_001595585.1	2.MED
1906	GCA_003085995.1	2.MED
595	GCA_003086055.1	2.MED
C-791	GCA_001617705.1	2.MED
M-978	GCA_001613885.1	2.MED
M-1453	GCA_001617815.1	2.MED
M-1773	GCA_003085855.1	2.MED
M-1484	GCA_001617725.1	2.MED
M-1448	GCA_003086155.1	2.MED
1530	GCA_003085975.1	2.MED
M-519	GCA_001617715.1	2.MED
173	GCA_001617805.1	2.MED
1045	GCA_001188735.1	2.MED
M-549	GCA_001617785.1	2.MED
2944	GCA_001188815.1	2.MED
KIM D27	GCA_000182705.1	2.MED
KIM	GCA_000006645.1	2.MED
KIM 10v	GCA_001261975.1	2.MED
KIM5	GCA_000970105.1	2.MED
UC91309	GCA_002529545.1	2.MED
44	GCA_003074335.1	2.MED
261	GCA_003074375.1	2.MED
1240	GCA_003074355.1	2.MED
KM918	GCA_001559935.1	2.MED
1116-D	GCA_001613865.1	2.MED
2504	GCA_000323205.1	2.MED
2654	GCA_000323245.1	2.MED
2506	GCA_000323225.1	2.MED
2501	GCA_000275685.1	2.MED
A-1809	GCA_002412305.1	2.MED
A-1920	GCA_003086115.1	2.MED
M-1524	GCA_003086095.1	2.MED
KM-816	GCA_001613895.1	2.MED
A-1825	GCA_003086075.1	2.MED
244	GCA_003074295.1	2.MED
M-1763	GCA_001617735.1	2.MED
7338	GCA_000323565.1	2.MED
A1973001	GCA_000323725.1	2.MED
K1973002	GCA_000169655.1	2.MED
K11973002	GCA_000325145.1	2.MED
91	GCA_000323645.1	2.MED
I160001	GCA_000324985.1	2.MED
I1994006	GCA_000325065.1	2.MED
I1991001	GCA_000325045.1	2.MED
SHAN11	GCA_000325325.1	2.MED
CMCC12003	GCA_000324005.1	2.MED
SHAN12	GCA_000325345.1	2.MED
CMCC107004	GCA_000323945.1	2.MED
I2001001	GCA_000325085.1	2.MED
CMCC92004	GCA_000324485.1	2.MED
CMCC90027	GCA_000324445.1	2.MED
CMCC99103	GCA_000324605.1	2.MED
I1970005	GCA_000325025.1	2.MED
H1958004	GCA_000324945.1	2.MED
J1978002	GCA_000325125.1	2.MED
I1969003	GCA_000325005.1	2.MED
CMCC125002	GCA_000324025.1	2.MED
J1963002	GCA_000325105.1	2.MED
C-627	GCA_003074275.1	2.MED
Harbin 35	GCA_000186725.1	2.ANT
Nicholisk 41	GCA_000834885.1	2.ANT
Harbin35	GCA_000834275.1	2.ANT
I1996	GCA_001601285.1	2.ANT
SCPM-O-DNA-14	GCA_002188835.1	2.ANT
5761	GCA_000323465.1	2.ANT
735	GCA_000323585.1	2.ANT
H1959004	GCA_000324965.1	2.ANT
CMCC51020	GCA_000324245.1	2.ANT
CMCC106002	GCA_000323925.1	2.ANT
CMCC104003	GCA_000323905.1	2.ANT
CMCC64001	GCA_000324265.1	2.ANT
CMCC67001	GCA_000324305.1	2.ANT
CMCC95001	GCA_000324545.1	2.ANT
CMCC92010	GCA_000324505.1	2.ANT
CMCC96001	GCA_000324565.1	2.ANT
CMCC96007	GCA_000324585.1	2.ANT
Nepal516	GCA_000013805.1	2.ANT
195/P	GCA_002005285.1	2.ANT
Nepal516	GCA_000182485.1	2.ANT
S3	GCA_000475135.2	2.ANT
34008	GCA_000323305.1	2.ANT
Algeria3	GCA_900095105.1	2.ANT
34202	GCA_000323325.1	2.ANT
351001	GCA_000323345.1	2.ANT
CMCC347001	GCA_000324125.1	2.ANT
2	GCA_000320445.1	2.ANT
CMCC348002	GCA_000324145.1	2.ANT
G1996010	GCA_000324905.1	2.ANT
G1996006	GCA_000324885.1	2.ANT
1454	GCA_003074255.1	4.ANT
517	GCA_003085915.1	4.ANT
337	GCA_003074195.1	4.ANT
349	GCA_003074215.1	4.ANT
338	GCA_003074155.1	4.ANT
I-3244	GCA_003074235.1	4.ANT
M-1944	GCA_003086015.1	4.ANT
MGJZ12	GCA_000325225.1	4.ANT
I-3223	GCA_003074315.1	4.ANT
A-1486	GCA_002412225.1	0.ANT
790	GCA_001188675.1	0.ANT
42082	GCA_000323385.1	0.ANT
A1956001	GCA_000323705.1	0.ANT
42091	GCA_000323405.1	0.ANT
CMCC21106	GCA_000324065.1	0.ANT
231(708)	GCA_000734805.1	0.ANT
CMCC38001	GCA_000324165.1	0.ANT
5M	GCA_003074535.1	0.ANT
A-1836	GCA_002412255.1	0.ANT
A-1691	GCA_002412245.1	0.ANT
262	GCA_003074595.1	0.ANT
B42003004	GCA_000169675.1	0.ANT
2330	GCA_000320465.1	0.ANT
CMCC8211	GCA_000324345.1	0.ANT
164	GCA_000323185.1	0.ANT
CMCC42007	GCA_000324185.1	0.ANT
42095	GCA_000323425.1	0.ANT
CMCC43032	GCA_000324205.1	0.ANT
945	GCA_000323665.1	0.ANT
CMCC49003	GCA_000324225.1	0.ANT
42013	GCA_000323365.1	0.ANT
SCPM-O-B-6301 (I-2231)	GCA_002981895.1	0.PE
SCPM-O-DNA-15 (I-2236)	GCA_002981925.1	0.PE
SCPM-O-B-6213	GCA_001295025.1	0.PE
SCPM-O-B-6212 (I-2238)	GCA_002981955.1	0.PE
SCPM-O-DNA-16 (I-2422 pMT+)	GCA_002981975.1	0.PE
SCPM-O-B-6906	GCA_001294895.1	0.PE
I-2422	GCA_003122795.1	0.PE
SCPM-O-B-6906	GCA_000950935.1	0.PE
SCPM-O-B-6706	GCA_000950945.1	0.PE
SCPM-O-B-6218 (I-3190)	GCA_002981915.1	0.PE
SCPM-O-B-6706	GCA_001294835.1	0.PE
SCPM-O-DNA-17 (I-2457)	GCA_002981995.1	0.PE
SCPM-O-DNA-09	GCA_002188775.1	0.PE
SCPM-O-DNA-01	GCA_002173815.1	0.PE
SCPM-O-DNA-02	GCA_001972515.1	0.PE
SCPM-O-DNA-04	GCA_001972475.1	0.PE
I-2998	GCA_003085895.1	0.PE
SCPM-O-DNA-05	GCA_002173795.1	0.PE
SCPM-O-DNA-03	GCA_002173805.1	0.PE
Pestoides A	GCA_000182545.1	0.PE
SCPM-O-B-7075	GCA_001295115.1	0.PE
Pestoides B	GCA_000834925.1	0.PE
SCPM-O-DNA-10	GCA_002188755.1	0.PE
2751-55	GCA_003086035.1	0.PE
SCPM-O-DNA-06	GCA_002188685.1	0.PE
1313	GCA_003085955.1	0.PE
SCPM-O-B-7812	GCA_001294965.1	0.PE
SCPM-O-DNA-07	GCA_002188765.1	0.PE
SCPM-O-DNA-08	GCA_002188725.1	0.PE
SCPM-O-B-4664	GCA_001972505.1	0.PE
A-1815	GCA_001601735.1	0.PE
SCPM-O-B-7074	GCA_001295145.1	0.PE
SCPM-O-B-7019	GCA_001294975.1	0.PE
A-1249	GCA_002412235.1	0.PE
SCPM-O-B-6304	GCA_001294885.1	0.PE
SCPM-O-DNA-12	GCA_002188845.1	0.PE
I-3086	GCA_003074175.1	0.PE
SCPM-O-B-6216	GCA_001294805.1	0.PE
SCPM-O-DNA-11	GCA_002188815.1	0.PE
CMCC91090	GCA_000324465.1	0.PE
91001	GCA_000007885.1	0.PE
CMCC93014	GCA_000324525.1	0.PE
M0000002	GCA_000325185.1	0.PE
CMCC18019	GCA_000324045.1	0.PE
CMCCN010025	GCA_000324665.1	0.PE
9	GCA_000323625.1	0.PE
12	GCA_000320425.1	0.PE
Angola	GCA_000834845.1	0.PE
Angola	GCA_000018805.1	0.PE
1412	GCA_001188695.1	0.PE
1413	GCA_001188935.1	0.PE
G8786	GCA_000324925.1	0.PE
3770	GCA_001188775.1	0.PE
3067	GCA_001188795.1	0.PE
SCPM-O-B-7761	GCA_001294815.1	0.PE
G1670E	GCA_000382505.1	0.PE
1670	GCA_001188335.1	0.PE
G1670A	GCA_000382545.1	0.PE
1393G	GCA_002993145.1	0.PE
8787	GCA_001188755.1	0.PE
G3768	GCA_000382525.1	0.PE
SCPM-O-B-6990	GCA_001295045.1	0.PE
SCPM-O-B-6536	GCA_001294915.1	0.PE
835	GCA_003085935.1	0.PE
Pestoides G	GCA_000834985.1	0.PE
SCPM-O-B-6974	GCA_001295185.1	0.PE
SCPM-O-B-6300	GCA_001294905.1	0.PE
Pestoides F	GCA_000016445.1	0.PE
Pestoides F	GCA_000834315.1	0.PE
SCPM-O-B-6557	GCA_001295105.1	0.PE
1522	GCA_001188715.1	0.PE
14735	GCA_001188325.1	0.PE
M-986	GCA_003085875.1	0.PE
SCPM-O-B-6984	GCA_001295065.1	0.PE
3544	GCA_003074395.1	0.PE
3551	GCA_003074415.1	0.PE
SCPM-O-B-7832	GCA_001294985.1	0.PE
KM874	GCA_003074435.1	0.PE
SCPM-O-B-6983	GCA_001972415.1	0.PE
SCPM-O-B-6540	GCA_001295055.1	0.PE
SCPM-O-B-7042	GCA_002127355.1	0.PE
SCPM-O-B-7040	GCA_001972385.1	0.PE
SCPM-O-B-7111	GCA_002127365.1	0.PE
SCPM-O-B-6176	GCA_001972395.1	0.PE
SCPM-O-B-7005	GCA_002165475.1	0.PE
SCPM-O-B-6904	GCA_001294825.1	0.PE
SCPM-O-B-6994	GCA_002127375.1	0.PE
C741	GCA_001601675.1	0.PE
SCPM-O-B-7037	GCA_001972465.1	0.PE
SCPM-O-B-6992	GCA_001972405.1	0.PE
620024	GCA_000323485.1	0.PE
CMCC05009	GCA_000323845.1	0.PE
