# Supplementary material for: Evolutionary selection of biofilm-mediated extended phenotypes in Yersinia pestis in response to a fluctuating environment
Source: Nat Commun. 2020 Jan 15;11:281. doi: 10.1038/s41467-019-14099-w (PMC6962365; doi:10.1038/s41467-019-14099-w)
Supplement: Supplementary file 10 — Supplementary Data 6 [file 41467_2019_14099_MOESM10_ESM.xlsx]

## Sheet: Sheet1
Data 6. Variations of rpoZ gene in Y. pestis strains
Strain ID	CO92 position												Population	Isolation location
	52531 (SNP, T-G)	52546 (SNP, C-A)	52551 (SNP, T-C)	52552 (SNP, C-T)	52613 (Del, GGACTGGATT)	52624 (SNP,C-A)	52480 (Del,CTTGCTGCT)	52574 (Del, T)	52641 (Ins,CGACCAA)	52651 (Del, C)	52652 (Ins, AGGT)	52672 (Del, T)
42003	0	0	0	0	1	0	1	0	0	0	0	1	0.ANT	Xinjiang, China
42005	0	0	0	0	0	0	1	0	0	0	0	0	0.ANT	Xinjiang, China
42008	0	0	0	0	0	0	1	0	0	1	0	0	0.ANT	Xinjiang, China
42009	0	1	0	0	0	0	1	0	0	0	0	0	0.ANT	Xinjiang, China
42010	0	0	0	0	0	0	1	0	0	0	0	0	0.ANT	Xinjiang, China
42012	0	0	0	0	0	0	1	0	0	0	0	0	0.ANT	Xinjiang, China
42014	0	0	0	0	0	0	1	0	0	0	0	0	0.ANT	Xinjiang, China
42015	0	0	0	0	0	0	1	0	0	0	0	0	0.ANT	Xinjiang, China
42016	0	0	0	0	0	0	1	0	0	0	0	0	0.ANT	Xinjiang, China
42020	0	0	0	0	0	0	1	0	0	0	0	0	0.ANT	Xinjiang, China
42021	0	0	0	0	0	0	1	0	0	0	0	0	0.ANT	Xinjiang, China
42022	0	0	0	0	0	0	1	0	0	0	0	0	0.ANT	Xinjiang, China
42027	0	0	0	0	0	0	1	0	1	0	0	0	0.ANT	Xinjiang, China
42028	0	0	0	0	0	0	1	0	0	0	0	0	0.ANT	Xinjiang, China
42029	0	0	0	0	0	0	1	0	0	0	0	0	0.ANT	Xinjiang, China
42032	0	0	0	0	0	0	1	0	0	0	0	0	0.ANT	Xinjiang, China
42033	0	0	0	0	0	0	1	0	0	0	0	0	0.ANT	Xinjiang, China
42034	0	0	0	0	0	0	1	0	0	0	0	0	0.ANT	Xinjiang, China
42037	0	0	0	0	0	0	1	0	0	0	0	0	0.ANT	Xinjiang, China
42038	0	0	0	0	0	0	1	0	0	0	0	0	0.ANT	Xinjiang, China
42039	0	0	0	0	0	0	1	0	0	0	0	0	0.ANT	Xinjiang, China
42040	0	0	0	0	0	0	1	0	0	0	0	0	0.ANT	Xinjiang, China
42042	0	0	1	0	0	0	1	0	0	0	0	0	0.ANT	Xinjiang, China
42043	0	0	0	0	0	0	1	0	0	0	0	0	0.ANT	Xinjiang, China
42044	0	0	0	0	0	0	1	0	0	0	0	0	0.ANT	Xinjiang, China
42045	0	0	0	0	0	0	1	0	0	0	0	0	0.ANT	Xinjiang, China
42046	0	0	0	0	0	0	1	0	0	0	0	0	0.ANT	Xinjiang, China
42047	0	0	0	0	0	0	1	0	0	0	0	0	0.ANT	Xinjiang, China
42049	0	0	0	0	0	0	1	0	0	0	0	0	0.ANT	Xinjiang, China
42050	0	0	0	0	0	0	1	0	0	0	0	0	0.ANT	Xinjiang, China
42051	0	0	0	0	0	0	1	0	0	0	0	0	0.ANT	Xinjiang, China
42052	0	0	0	0	0	0	1	0	0	0	0	0	0.ANT	Xinjiang, China
42053	0	0	0	0	0	0	1	0	0	0	0	0	0.ANT	Xinjiang, China
42054	0	0	0	0	0	0	1	0	0	0	0	0	0.ANT	Xinjiang, China
42055	0	0	0	0	0	0	1	0	0	0	0	0	0.ANT	Xinjiang, China
42056	0	0	0	0	0	1	1	0	0	0	0	0	0.ANT	Xinjiang, China
42057	0	0	0	0	0	0	1	0	0	0	1	0	0.ANT	Xinjiang, China
42058	0	0	0	0	0	0	1	0	0	0	0	0	0.ANT	Xinjiang, China
42059	0	0	0	0	0	0	1	0	0	0	0	0	0.ANT	Xinjiang, China
42060	0	0	0	0	0	0	1	0	0	0	0	0	0.ANT	Xinjiang, China
42061	0	0	0	1	0	0	1	0	0	0	0	0	0.ANT	Xinjiang, China
42062	0	0	0	0	0	0	1	0	0	0	0	0	0.ANT	Xinjiang, China
42063	0	0	0	0	0	0	1	0	0	0	0	0	0.ANT	Xinjiang, China
42064	0	0	0	0	0	0	1	0	0	0	0	0	0.ANT	Xinjiang, China
42065	0	0	0	0	0	0	1	0	0	0	0	0	0.ANT	Xinjiang, China
42068	0	0	0	0	0	0	1	0	0	0	0	0	0.ANT	Xinjiang, China
42069	0	0	0	0	0	0	1	0	0	0	0	0	0.ANT	Xinjiang, China
42070	0	0	0	0	0	0	1	0	0	0	0	0	0.ANT	Xinjiang, China
42071	0	0	0	0	0	0	1	0	0	0	0	0	0.ANT	Xinjiang, China
42072	0	0	0	0	0	0	1	0	0	0	0	0	0.ANT	Xinjiang, China
42074	0	0	0	0	0	0	1	0	0	0	0	0	0.ANT	Xinjiang, China
42075	0	0	0	0	0	0	1	0	0	0	0	0	0.ANT	Xinjiang, China
42077	0	0	0	0	0	0	1	0	0	0	0	0	0.ANT	Xinjiang, China
42078	0	0	0	0	0	0	1	0	0	0	0	0	0.ANT	Xinjiang, China
42079	0	0	0	0	0	0	1	0	0	0	0	0	0.ANT	Xinjiang, China
42080	0	0	0	0	0	0	1	0	0	0	0	0	0.ANT	Xinjiang, China
42081	0	0	0	0	0	0	1	0	0	0	0	0	0.ANT	Xinjiang, China
42083	0	0	0	0	0	0	1	0	0	0	0	0	0.ANT	Xinjiang, China
42084	0	0	0	0	0	0	1	0	0	0	0	0	0.ANT	Xinjiang, China
42085	0	0	0	0	0	0	1	0	0	0	0	0	0.ANT	Xinjiang, China
42086	0	0	0	0	0	0	1	0	0	0	0	0	0.ANT	Xinjiang, China
42088	0	0	0	0	0	0	1	0	0	0	0	0	0.ANT	Xinjiang, China
42089	0	0	0	0	0	0	1	0	0	0	0	0	0.ANT	Xinjiang, China
42090	0	0	0	0	0	0	1	0	0	0	0	0	0.ANT	Xinjiang, China
42092	0	0	0	0	0	0	1	0	0	0	0	0	0.ANT	Xinjiang, China
42093	0	0	0	0	0	0	1	0	0	0	0	0	0.ANT	Xinjiang, China
42094	0	0	0	0	0	0	1	0	0	0	0	0	0.ANT	Xinjiang, China
42098	0	0	0	0	0	0	1	0	0	0	0	0	0.ANT	Xinjiang, China
42099	0	0	0	0	0	0	1	0	0	0	0	0	0.ANT	Xinjiang, China
42102	0	0	0	0	0	0	1	0	0	0	0	0	0.ANT	Xinjiang, China
42110	0	0	0	0	0	0	1	0	0	0	0	0	0.ANT	Xinjiang, China
42113	0	0	0	0	0	0	1	0	0	0	0	0	0.ANT	Xinjiang, China
42114	0	0	0	0	0	0	1	0	0	0	0	0	0.ANT	Xinjiang, China
42116	0	0	0	0	0	0	1	0	0	0	0	0	0.ANT	Xinjiang, China
42117	0	0	0	0	0	0	1	0	0	0	0	0	0.ANT	Xinjiang, China
42118	0	0	0	0	0	0	1	0	0	0	0	0	0.ANT	Xinjiang, China
42123	0	0	0	0	0	0	1	0	0	0	0	0	0.ANT	Xinjiang, China
42126	0	0	0	0	0	0	1	0	0	0	0	0	0.ANT	Xinjiang, China
42013	0	0	0	0	0	0	1	0	0	0	0	0	0.ANT	Xinjiang, China
CMCC49003	0	0	0	0	0	0	1	0	0	0	0	0	0.ANT	Xinjiang, China
Pestoides F	0	0	0	0	0	0	1	0	0	0	0	0	0.PE2	FSU
G8786	0	0	0	0	0	0	1	0	0	0	0	0	0.PE2	Georgia
G1670E	1	0	0	0	0	0	1	0	0	0	0	0	0.PE2	Georgia
G3768	0	0	0	0	0	0	1	0	0	0	0	0	0.PE2	Georgia
G1670A	1	0	0	0	0	0	1	0	0	0	0	0	0.PE2	Georgia
Pestoides F	0	0	0	0	0	0	1	0	0	0	0	0	0.PE2	FSU
Pestoides G	0	0	0	0	0	0	1	0	0	0	0	0	0.PE2	FSU
14735	0	0	0	0	0	0	1	0	0	0	0	0	0.PE2	Georgia
1670	1	0	0	0	0	0	1	0	0	0	0	0	0.PE2	Georgia
1412	0	0	0	0	0	0	1	0	0	0	0	0	0.PE2	Georgia
1522	0	0	0	0	0	0	1	0	0	0	0	0	0.PE2	Armenia
8787	0	0	0	0	0	0	1	0	0	0	0	0	0.PE2	Georgia
3770	0	0	0	0	0	0	1	0	0	0	0	0	0.PE2	Georgia
3067	0	0	0	0	0	0	1	1	0	0	0	0	0.PE2	Georgia
1413	0	0	0	0	0	0	1	0	0	0	0	0	0.PE2	Georgia
SCPM-O-B-7761	0	0	0	0	0	0	1	0	0	0	0	0	0.PE2	FSU
SCPM-O-B-6300	0	0	0	0	0	0	1	0	0	0	0	0	0.PE2	FSU
SCPM-O-B-6536	0	0	0	0	0	0	1	0	0	0	0	0	0.PE2	FSU
SCPM-O-B-7832	0	0	0	0	0	0	1	0	0	0	0	0	0.PE2	FSU
SCPM-O-B-6990	0	0	0	0	0	0	1	0	0	0	0	0	0.PE2	FSU
SCPM-O-B-6540	0	0	0	0	0	0	1	0	0	0	0	0	0.PE2	FSU
SCPM-O-B-6984	0	0	0	0	0	0	1	0	0	0	0	0	0.PE2	FSU
SCPM-O-B-6557	0	0	0	0	0	0	1	0	0	0	0	0	0.PE2	FSU
SCPM-O-B-6974	0	0	0	0	0	0	1	0	0	0	0	0	0.PE2	FSU
C741	0	0	0	0	0	0	0	0	0	0	0	1	0.PE2	Russia
SCPM-O-B-6983	0	0	0	0	0	0	1	0	0	0	0	0	0.PE2	FSU
1393G	0	0	0	0	0	0	1	0	0	0	0	0	0.PE2	Russia
3544	0	0	0	0	0	0	1	0	0	0	0	0	0.PE2	Armenia
3551	0	0	0	0	0	0	1	0	0	0	0	0	0.PE2	Armenia
KM874	0	0	0	0	0	0	1	0	0	0	0	0	0.PE2	Armenia
M-986	0	0	0	0	0	0	1	0	0	0	0	0	0.PE2	Armenia
835	0	0	0	0	0	0	1	0	0	0	0	0	0.PE2	Armenia
351001	0	0	0	0	0	0	1	0	0	0	0	0	2.ANT	Tibet, China
CMCC347001	0	0	0	0	0	0	1	0	0	0	0	0	2.ANT	Tibet, China
A-1809	0	0	0	0	0	0	0	0	0	0	0	1	2.MED	Kyrgyzstan
