# Supplementary material for: Evolutionary selection of biofilm-mediated extended phenotypes in Yersinia pestis in response to a fluctuating environment
Source: Nat Commun. 2020 Jan 15;11:281. doi: 10.1038/s41467-019-14099-w (PMC6962365; doi:10.1038/s41467-019-14099-w)
Supplement: Supplementary file 11 — Source Data [file 41467_2019_14099_MOESM11_ESM.xlsx]

## Sheet: Figure 1c
The source data file of Figure 1c
	OD620						OD570						Relative biofilm formation*
	Well 1	Well 2	Well 3	Well 4	Well 5	Well 6	Well 1	Well 2	Well 3	Well 4	Well 5	Well 6	Well 1	Well 2	Well 3	Well 4	Well 5	Well 6
42054	1.242	1.252	1.27	1.264	1.277	1.286	0.107	0.095	0.097	0.115	0.106	0.089	8.61514	7.58786	7.6378	9.0981	8.3007	6.92068
42080	1.225	1.147	1.164	1.136	1.143	1.207	0.543	0.43	0.408	0.391	0.45	0.48	44.3265	37.4891	35.0515	34.419	39.3701	39.768
42008	1.225	1.165	0.502	1.17	1.082	1.197	1.093	1.453	0.731	1.436	1.664	1.291	89.2245	124.721	145.618	122.735	153.789	107.853
42027	1.084	1.045	1.014	0.957	0.966	1.047	1.415	1.517	1.82	2.145	2.062	1.448	130.535	145.167	179.487	224.138	213.458	138.3
42009	1.079	1.063	0.762	1.099	1.077	0.901	1.782	2.003	2.09	1.936	1.636	2.089	165.153	188.429	274.278	176.16	151.903	231.853
42043	1.456	1.318	1.354	1.383	1.356	1.407	0.74	0.859	0.762	0.803	0.75	0.637	50.8242	65.1745	56.2777	58.0622	55.3097	45.2736
42003	0.571	0.472	0.602	0.513	0.505	0.578	2.969	3	2.938	3	3	3	519.965	635.593	488.04	584.795	594.059	519.031
42056	1.009	0.961	0.941	0.948	0.937	1.047	1.012	0.891	0.938	0.819	0.934	0.579	100.297	92.7159	99.6812	86.3924	99.6798	55.3009
42042	0.904	0.786	0.83	0.815	0.768	0.97	2.349	2.364	2.154	2.429	2.423	1.953	259.845	300.763	259.518	298.037	315.495	201.34
42057	0.994	1.003	1.017	1.032	1.108	1.084	0.697	0.718	0.627	0.528	0.429	0.427	70.1207	71.5852	61.6519	51.1628	38.7184	39.3911
*Relative biofilm formation=100×OD570×OD620-1
